# Supplementary material for: Lombards on the Move – An Integrative Study of the Migration Period Cemetery at Szólád, Hungary
Source: PLoS One. 2014 Nov 4;9(11):e110793. doi: 10.1371/journal.pone.0110793 (PMC4219681; doi:10.1371/journal.pone.0110793)
Supplement: File S1 — Data tables. This file includes Table A – Table O and Figure A. Table A, Individual-based skeletal profiles; Table B, Demographic distribution of the Szólád population; Table C, Frequency of adults and subadults in different Lombard cemeteries; Table D, Average body heights of different Lombard and Thuringian populations; Table E, Individuals from Szólàd with healed and perimortem injuries; Table F, Frequency of degenerative joint disease in adult individuals from Szólád; Table G, Individuals with endo- and ectocranial periosteal reactions; Table H, Individuals with postcranial periosteal reactions; Table I, Distribution of Cribra orbitalia in adults and subadults; Table J, Cephalic index (length-breadth) of individuals from Szólád; Table K, Primer sets used for PCR analysis; Table L, Analysed samples and results for HVS-I, HVS-II, and selected coding region SNPs for all analyzed individuals; Table M, Collagen yields, nitrogen and carbon contents, atomic C/N ratios, carbon and nitrogen isotope ratios of human collagen, and strontium isotope ratios of human teeth and bones from the cemetery of Szólád; Table N, Strontium isotope ratios of vegetation, water and soil samples; Table O, Collagen yields, nitrogen and carbon contents, atomic C/N ratios, and carbon and nitrogen isotope ratios of faunal collagen; Figure A, Sampling localities of vegetation and water samples for strontium isotope analysis. (XLSX) [file pone.0110793.s004.xlsx]

## Sheet: Tab. A_Skeletal profiles
File S1, Table A: Individual-based skeletal profiles
Grave	Age (y/m)	Sex	Cranial index	Body heigth	Stress markers and selection of relevant pathologies
2	2-3 y	Indet.	Indet.	Indet.	Cribra orbitalia; periosteal lesions maxilla
3	45-60 y	Male	Mesocrany	166.9 ± 3.5 cm	Enamel hypoplasia; osteoarthritis; spondylosis; ankylosis of two thoracic vertebrae; Schmorl's nodes; periodontitis
4	30-40 y	Male	Dolichocrany	166.0 ± 3.5 cm	Cribra orbitalia; enamel hypoplasia; sharp-force trauma right os parietale; periosteal lesions right maxilla; osteoarthritis; spondylosis; caries; periapical lesions
5	30-40 y	Tendency male	Brachycrany	162.4 ± 3.5 cm	Enamel hypoplasia; osteoarthritis; caries; periapical lesions; periodontitis
6	8-12 y	Indet.	Indet.	Indet.	Cribra orbitalia
7	12-15 y	Indet.	Indet.	Indet.	Enamel hypoplasia
8	3-5 y	Indet.	Indet.	Indet.	Beaten-copper cranium
9	20-25 y	Female	Brachycrany	164.7 ± 3.5 cm	Cribra orbitalia; enamel hypoplasia; periosteal lesions lower extremity
10	3-5 y	Indet.	Indet.	Indet.	Harris lines
11	35-45 y	Male	Hyperdolichocrany	175.5 ± 3.5 cm	Cribra orbitalia; healed right rip and right humerus fracture; osteoarthritis; spondylosis; periodontitis
12	12-18 m	Indet.	Indet.	Indet.	Schmorl's nodes
13	35-50 y	Tendency male	Indet.	Indet.	Sharp-force trauma left os frontale; exostosis os ischium; spondylosis; caries; periodontitis
14	13-17 y	Indet.	Indet.	Indet.	Enamel hypoplasia; persistent right deciduous canine in the maxilla
15	13-17 y	Tendency male	Indet.	175.1 ± 3.5 cm	Enamel hypoplasia; periosteal lesions left os frontale; Schmorl's nodes
16	≥ 45 y	Tendency male	Indet.	Indet.	Caries
17	45-60 y	Female	Ultradolichocrany	163.9 ± 3.5 cm	Osteoarthritis; spondylosis; periodontitis
18	12-16 y	Indet.	Indet.	Indet.	Cribra orbitalia; enamel hypoplasia
19	17-25 y	Female	Brachycrany	154.0 ± 3.5 cm	Cribra orbitalia; enamel hypoplasia; caries; periodontitis
20	25-35 y	Tendency male	Indet.	Indet.	Enamel hypoplasia; double-rooted lower canine; periodontitis
21	17-25 y	Tendency female	Indet.	Indet.	No findings
22	40-50 y	Male	Dolichocrany	174.7 ± 3.5 cm	Enamel hypoplasia; exostosis right distal humerus; periosteal lesions left sinus maxillaris; osteoarthritis; caries; periapical lesions; periodontitis
23	6-12 m	Indet.	Indet.	Indet.	Periosteal lesions left and right maxillae;
24	45-65 y	Male	Dolichocrany	179.5 ± 3.5 cm	Cribra orbitalia; multiple enthesopathies; exostosis left tarsus; osteoarthritis; spondylosis
25	30-40 y	Tendency female	Mesocrany	156.8 ± 3.5 cm	Enamel hypoplasia; osteoarthritis; spondylosis; caries; periapical lesions; periodontitis
26	20-40 y	Tendency female	Indet.	Indet.	Enamel hypoplasia
27	40-55 y	Male	Dolichocrany	171.6 ± 3.5 cm	Cribra orbitalia; avulsion fracture left ulna and right patella; sharp-force trauma left os parietale; multiple enthesopathies; periosteal lesions left and right tibiae; osteoarthritis; spondylosis; caries; periapical lesions; periodontitis
28	25-35 y	Female	Hyperdolichocrany	150.0 ± 3.5 cm	Cribra orbitalia; enamel hypoplasia; hyperostosis frontalis interna; premature suture closure sutura sagittalis; caries; periodontitis
29	40-60 y	Tendency female	Indet.	Indet.	Enamel hypoplasia; osteoarthritis; spondylosis
30	30-40 y	Female	Brachycrany	154.3 ± 3.5 cm	Cribra orbitalia; enamel hypoplasia; healed fracture right phalanx distalis I; osteoarthritis; spondylosis; double-rooted lower canine; caries; periodontitis
31	35-45 y	Female	Indet.	150.6 ± 3.5 cm	Enamel hypoplasia; healed fracture on the right femural neck; osteoarthritis; spondylosis; double-rooted lower canine; caries; periapical lesions; periodontitis
32	6-10 y	Indet.	Indet.	Indet.	Cribra orbitalia
33	0+/-2 m	Indet.	Indet.	Indet.	Numerous periosteal lesions on the postcranial skeleton and the skull
34	3-5 y	Indet.	Indet.	Indet.	No findings
35	40-60 y	Tendency male	Indet.	162.8 ± 4 cm	Enamel hypoplasia; enthesopathy left distal radius; osteoarthritis; spondylosis
36	8-16 m	Indet.	Indet.	Indet.	No findings
37	14-16 y	Tendency male	Indet.	Indet.	Cribra orbitalia; enamel hypoplasia; avulsion fracture left and right patellae; sharp-force trauma right tibia; periosteal lesions left and right scapulae, rips, left tibia, nose, right maxilla, right sinus maxillaris; persistent left deciduous canine in the maxilla
38	5-6 y	Indet.	Indet.	Indet.	Cribra orbitalia;
39	0-6 m	Indet.	Indet.	Indet.	Numerous periosteal lesions on the postcranial skeleton and the skull
40	4-7 y	Indet.	Indet.	Indet.	Periosteal lesions left tibia, left os parietale, mandibula, left and right orbitae and sinus maxillaris
41	45-55 y	Tendency female	Indet.	157.6 ± 3.5 cm	Necrosis in the right femural head; osteoarthritis; spondylosis; periodontitis
42	4-8 y	Indet.	Indet.	Indet.	No findings
43	35-45 y	Male	Dolichocrany	159.9 ± 3.5 cm	Cribra orbitalia; enamel hypoplasia; depressed fracture left os parietale; enthesopathy left os illium; periosteal lesions left and right maxilla and sinus maxillaris; spondylosis; Schmorl's nodes; ankylosis of three thoracic/lumbar vertebrae; caries; periapical lesions; periodontitis
44	18-25 y	Tendency female	Dolichocrany	157.6 ± 3.5 cm	Cribra orbitalia; enamel hypoplasia; hyperostosis frontalis interna; periosteal lesions lower extremities; Schmorl's nodes; caries; periapical lesions; periodontitis
45	30-40 y	Male	Mesocrany	174.6 ± 3.5 cm	Enamel hypoplasia; healed fracture on the left humerus head; periosteal lesions right distal fibula; osteoarthritis; spondylosis; Schmorl's nodes; ankylosis of four thoracic/lumbar vertebrae; caries; periodontitis
y = years; m = months; Indet. = indeterminable

## Sheet: Tab. B_Demography
File S1, Table B: Demographic distribution of the Szólád population
	M	M ?	F	F ?	Indet	Total
Infans I (0-6 y.)					10	10
Infans II (7-12 y.)					4	4
Infans II/Juvenile					2	2
Juvenile (13-20 y.)		2			1	3
Juvenile/Adult			1	2		3
Adult (21-40 y.)	2	2	3	2		9
Adult/Matur	2	1		1		4
Matur (41-60 y.)	3	1	1	2		7
Matur/Senile	1	1				2
Senile (> 60 y.)
Total	8	7	5	7	17	44

## Sheet: Tab. C_Age frequencies
File S1, Table C: Frequency of adults and subadults in different Lombard cemeteries
Cemetery	N	Adults		Subadults		Reference
	Total	N	%	N	%
Szólàd	44	25	56.8	19	43.2	This study
Hegykö	81	46	56.8	32	39.5	1
Racalmas Ujtelep	19	9	47.4	9	47.4	1
Szentendre	88	67	76.1	12	13.6	1
Tamási	54	43	79.6	9	16.7	1
Kajdacs-Homokbánya	33	21	63.6	6	18.2	1
Bratislava-Rusovce	162	89	54.9	73	45.1	2
N = number of individuals
References
1. Bóna I, Horváth JB (2009) Langobardische Gräberfelder in West-Ungarn. Budapest: Magyar Nemzeti Múzeum.
2. Schmidtová J, Ruttkay M (2008) Das langobardische Gräberfeld von Bratislava-Rusovce. In: Bemmann J, Schmauder M, editors. Kulturwandel in Mitteleuropa Langobarden-Awaren-Slawen. Akten der internationalen Tagung in Bonn vom 25. bis 28. Februar 2008. Bonn: Habelt. pp. 337-398.

## Sheet: Tab. D_Body heights
File S1, Table D: Average body heights of different Lombard and other Early Medieval populations (calculation based on 1).
Cemetery	Female	Male	References
	(cm)	(cm)
Szólàd	156	169.9	This study
Szentendre	158.5	170.7	2
"Lombards"	156.8	167.4	3
Altenerding	157.3	168.6	2;3
Eichstetten	156.5	167.3	3
Eltville	156.8	168.1	3
Fridingen	159.4	171	3
Hailfingen	156.2	167.6	3
Nusplingen	158.2	167.6	3
Weingarten	155.9	167.9	3
1. Pearson K (1899) Mathematical contributions to the theory of evolution V. On the reconstruction of the stature of prehistoric races. Philosophical Transactions of the Royal Society of London Series A 192: 169-245.
2. Helmuth H, Ankner D, Hundt H-J (1996) Das Reihengräberfeld von Altenerding in Oberbayern II. Anthropologie, Damaszierung und Textilfunde. Germanische Denkmäler der Völkerwanderungszeit 18, Mainz: Phillip von Zabern.
3. Siegmund F (2010) Die Körperhöhe der Menschen in der Ur- und Frühgeschichte Mitteleuropas und ein Vergleich ihrer anthropologischen Schätzmethoden. Norderstedt: Books on Demand (p. 106-107).

## Sheet: Tab. E_Injuries
File S1, Table E: Individuals from Szólàd with healed and perimortem injuries
Grave	Age (y)	Sex	Localization	Healed/ perimortem	N	%
4	30-40	Male	Parietal bone (R)	Possible sharp force, healed	13	7.7
11	35-45	Male	Rib (R)	Healed	16	6.3
			Humerus diaphysis (R)	Healed	24	4.2
13	35-50	Tendency male	Frontal bone (L)	Possible sharp force, perimortem	14	7.1
27	40-55	Male	Parietal bone (L)	Sharp force, healed	13	7.7
			Olecranon ulna (L)	Avulsion fracture	17	5.9
			Patella (R)	Avulsion fracture	19	5.3
30	30-40	Female	Phalanx dist. (L)	Healed	12	8.3
31	35-45	Female	Femoral neck (R)	Healed with malposition	17	5.9
37	14-16	Tendency male	Tibia diaphysis (R)	Sharp force, perimortem	13	7.7
43	35-45	Male	Parietal bone (L)	Possible blunt force, healed	13	7.7
45	30-40	Male	Caput humeri (R)	Healed	18	5.6
N = number of males or females for which the particular bone region was assessable. % = frequency of affected bone regions (per male or female); y = years
Information on the bone regions is given in S 3.

## Sheet:  Tab. F_Degenerative disease
File S1, Table F: Frequency of degenerative joint disease in adult individuals from Szólád.
Bone region/articular surface	N*	Arthritis
		Grade 1	Grade 2	Grade 1+2
		(N / %)	(N / %)	(N / %)
TMJ (R)	17	6 / 35.3	-	6 / 35.3
TMJ (L)	12	4 / 33.3	-	4 / 33.3
Humerus proximal (R)	18	4 / 22.2	2 / 11.1	6 / 33.3
Humerus proximal (L)	22	4 / 18.2	1 / 4.5	5 / 22.7
Clavicle lateral (R)	12	3 / 25.0	2 / 16.7	5 / 41.7
Clavicle lateral (L)	8	-	-
Glenoid cavity (R)	19	5 / 26.3	-	5 / 26.3
Glenoid cavity (L)	19	6 / 31.6	-	6 / 31.6
Acromion (R)	15	-	2 / 13.3	2 / 13.3
Acromion (L)	16	-	2 / 12.5	2 / 12.5
Cervical spine (R)	33	6 / 18.2	1 / 3.0	7 / 21.2
Cervical spine (L)	32	8 / 25.0	1 / 3.1	9 / 28.1
Thoracic spine (R)	47	7 / 14.9	2 / 4.3	9 / 19.2
Thoracic spine (L)	47	10 / 21.3	3 / 6.4	13 / 27.7
Lumbar spine (R)	36	5 / 13.9	4 / 11.1	9 / 25.0
Lumbar spine (L)	37	6 / 16.2	1 / 2.7	7 / 18.9
Humerus distal (R)	16	2 / 12.5	1 / 6.3	3 / 18.8
Humerus distal (L)	16	3 / 18.8	1 / 6.3	4 / 25.0
Radius proximal (R)	17	1 / 5.9	-	1 / 5.9
Radius proximal (L)	17	2 / 11.8	-	2 / 11.8
Ulna proximal (R)	17	6 / 35.3	-	6 / 35.3
Ulna proximal (L)	17	6 / 35.3	-	6 / 35.3
Radius distal (R)	19	8 / 42.1	-	8 / 42.1
Radius distal (L)	16	5 / 31.3	-	5 / 31.3
Ulna distal (R)	17	1 / 5.9	-	1 / 5.9
Ulna distal (L)	14	1 / 7.1	-	1 / 7.1
Carpus (R)	16	3 / 18.8	-	3 / 18.8
Carpus (L)	14	3 / 21.4	1 / 7.1	4 / 28.6
Metacarpus (R)	18	4 / 22.2	1 / 5.6	5 / 27.8
Metacarpus (L)	16	6 / 37.5	-	6 / 37.5
Femur proximal (R)	17	5 / 29.4	-	5 / 29.4
Femur proximal (L)	17	7 / 41.2	-	7 / 41.2
Acetabulum (R)	18	4 / 22.2	2 / 11.1	6 / 33.3
Acetabulum (L)	18	7 / 38.9	1 / 5.6	8 / 44.4
Facies auricularis (R)	18	2 / 11.1	-	2 / 11.1
Facies auricularis (L)	18	2 / 11.1	-	2 / 11.1
Sacrum (R)	17	5 / 29.4	-	5 / 29.4
Sacrum (L)	14	1 / 7.1	1 / 7.1	2 / 14.3
Femur distal (R)	18	3 / 16.7	-	3 / 16.7
Femur distal (L)	18	2 / 11.1	-	2 / 11.1
Tibia proximal (R)	18	4 / 22.2	-	4 / 22.2
Tibia proximal (L)	17	3 / 17.7	-	3 / 17.7
Fibula proximal (R)	6	2 / 33.3	-	2 / 33.3
Fibula proximal (L)	8	2 / 25.0	-	2 / 25.0
Patella (R)	19	2 / 10.5	-	2 / 10.5
Patella (L)	17	1 / 5.9	-	1 / 5.9
Tibia distal (R)	19	1 / 5.3	-	1 / 5.3
Tibia distal (L)	18	1 / 5.6	-	1 / 5.6
Fibula distal (R)	10	1 / 10.0	-	1 / 10.0
Fibula distal (L)	9	-	-	-
Talus (R)	17	3 / 17.7	-	3 / 17.7
Talus (L	17	4 / 23.5	-	4 / 23.5
Talus (R)	17	3 / 17.7	-	3 / 17.7
Talus (L)	17	4 / 23.5	-	4 / 23.5
Calcaneus (R)	15	3 / 20.0	-	3 / 20.0
Calcaneus (L)	16	3 / 18.8	-	3 / 18.8
Tarsus (R)	15	4 / 26.7	-	4 / 26.7
Tarsus (L)	15	4 / 26.7	-	4 / 26.7
Metatarsus (R)	15	4 / 26.7	1 / 6.7	5 / 33.3
Metatarsus (L)	15	3 / 20.0	1 / 6.7	4 / 26.7
TMJ = temporomandibular joint; N* = assessable articular surfaces.
Grade 1 = slight alterations; Grade 2 = moderate alterations
Subadult individuals were excluded from this assessment. Due to their bad preservation no articular surfaces could be evaluated for the adult individuals 16, 20 and 26.

## Sheet: Tab. G_Cran periost react
File S1, Table G: Individuals with endo- and ectocranial periosteal reactions.
Adults			Incidence within age group
Grave	Localization	Type of NBF	Affected	N	%
4	Maxilla (R)	Localized, active	2	17	11.8
43	Maxilla (R+L)	Localized, healed	3	35	8.6
Subadults			Incidence within age group
Grave	Localization	Type of NBF	Affected	N	%
2	Maxilla (R+L)	Extensive, active	5	13	38.5
	Palatine (R+L)		3	9	33.3
23	Maxilla (R+L)	Extensive, active	5	13	38.5
33	Orbit (R+L)	Extensive, active	6	15	40
	Temporal bone ecto-/endocranial (R+L)	Extensive, active	6	32	18.8
	Sphenoid bone (R+L)	Extensive, active	4	12	33.3
	Mandible (L)	Localized, active	2	9	22.2
39	Mandible (R+L)	Localized, active	3	19	15.8
	Mandible (R+L)	Extensive, active	2	16	12.5
	Frontal bone ectocranial (L)	Localized, active	1	5	20
	Parietal bone ectocranial (R+L)	Localized, active	2	14	14.3
	Temporal bone ectocranial (R+L)	Extensive, active	4	18	22.2
	Maxilla (L)	Extensive, active	3	5	60
	Palatine (L)	Extensive, active	2	6	33.3
	Orbit (R+L)	Extensive, active	6	15	40
	Sphenoid bone	Extensive, active	4	12	33.3
40	Parietal bone endocranial (L)	Localized, healed	1	9	11.1
	Mandible (R+L)	Localized, active	2	18	11.1
	Orbit (R+L)	Extensive, active	6	15	40
15	Frontal bone ectocranial (L)	Extensive, active	1	3	33.3
37	Maxilla (R)	Localized, healed	1	3	33.3
	Nasal bone (R)	Localized, healed	1	4	25
NBF = New bone formation; Affected = number of affected bone regions within each age group; N = number of assessable bone regions within each age group
Due to bad bone preserveration, three subadults (Ind. 11, 12, 14) and four adults (Ind. 16, 21, 26, 29) were not assessable.

## Sheet: Tab. H_Postcr periost react
File S1, Table H: Individuals with postcranial periosteal reactions
Adults			Incidence within age group
Grave	Localization	Type of NBF	Affected	N	%
9	Femur distal (R)	Localized, active	1	23	4.4
	Tibia distal (R+L)	Localized, active	6	43	14
	Tibia proximal (L)	Localized, active	2	22	9.1
	Fibula distal (L)	Localized, active	1	15	6.7
27	Tibia distal (R+L)	Extensive, healed	6	43	14
44	Femur proximal (R+L)	Localized, active	3	48	6.3
	Femur diaphysis (L)	Extensive, healed	3	46	6.5
	Tibia distal (R)	Extensive, healed	3	22	13.6
	Tibia diaphysis (L)	Extensive, healed	4	40	10
	Fibula proximal (R)	Extensive, healed	1	17	5.9
45	Fibula distal (R)	Extensive, healed	1	17	5.9
Subadults			Incidence within age group
Grave	Localization	Type of NBF	Affected	N	%
33	Thoracic spine	Localized, active	3	44	6.8
	Lumbar spine	Localized, active	2	28	7.1
	Clavicle (R+L)	Localized, active	4	26	15.4
	Scapula (R+L)	Localized, active	6	8	75
39	Clavicle (R+L)	Extensive, active	4	26	15.4
	Scapula (R+L)	Extensive, active	6	8	75
	Tibia diaphysis (R+L)	Extensive, active	8	28	28.6
40	Tibia diaphysis (L)	Extensive, healed	6	14	42.9
37	Scapula (R+L)	Localized, active	6	8	75
	Rip (L)	Localized, active	2	30	6.7
	Tibia diaphysis (L)	Extensive, healed	6	14	42.9
Affected = number of affected bone regions within each age group; N = number of assessable individuals within each age group
Due to bad bone preserveration, two subadults (12 and 34) were not assessable.

## Sheet: Tab. I_Cribra
File S1, Table I: Distribution of Cribra orbitalia in adults and subadults.
	Orbit (R)		Orbit (L)		Total
	N	%	N	%	N	%
Total	28		27		55
Adults	18		17		35
Subadults	10		10		20
Cribra grade 1	7	25	8	29.6	15	27.3
Adults	5	27.8	6	35.3	11	31.4
Subadults	2	20	2	20	4	20
Cribra grade 2	1	3.6	3	11.1	4	7.8
Adults	-	-	1	5.9	1	2.9
Subadults	1	10	2	20	3	15
Cribra grade 4	1	3.6	1	3.7	2	3.6
Adults	1	5.6	1	5.9	2	5.7
Subadults	-	-	-	-	-	-
Cribra grade 5	1	3.6	1	3.7	2	3.6
Adults	-	-	-	-	-	-
Subadults	1	10	1	10	2	10
Cribra total	10	35.7	13	48.2	23	41.8
Adults	6	33.3	8	47.1	14	40
Subadults	4	40	5	50	9	45

## Sheet: Tab. J_Ceph index
File S1, Table J: Cephalic index (length-breadth) of individuals from Szólád.
Length-breadth index [1]	Total	Female	Male	Grave
>80.0 (short-headed)	4	3	1	5, 9, 19, 30
75.0-79.9 (medium-headed)	3	1	2	3, 25, 45
<74.9 (long-headed)	9	3	6	4, 11, 17, 22, 24, 27, 28, 43, 44
1 Martin R (1914) Lehrbuch der Anthropologie. Jena: Fischer.

[truncated: 6 more sheets: Tab. K_Primers, Tab. L_mt-DNA, Tab. M_Isotopes humans, Tab. N_Isotopes comp., Tab. O_Isotopes fauna,  Fig. A_Comp. localities]
